# Supplementary material for: Surface-confined alternating copolymerization with molecular precision by stoichiometric control
Source: Nat Commun. 2024 Jan 22;15:666. doi: 10.1038/s41467-024-44955-3 (PMC10803352; doi:10.1038/s41467-024-44955-3)
Supplement: Supplementary file 3 — Source Data [file 41467_2024_44955_MOESM3_ESM.xlsx]

## Sheet: Fig. 6c
P-Br : A-H ratio (r)	Yield of [A-Ag]n / %	Yield of [A-Ag-P-Ag]n / %	Yield of [P-Ag]n / %
0.6	98.5	1.6	0
1	97	3	0
1.2	56	31.3	0
2.2	2	88.2	9.8
3	1.1	72.9	26
6.5	0	30.7	69.3
